# Supplementary material for: An Unsupervised Classifier for Whole-Genome Phylogenies, the Maxwell© Tool
Source: Int J Mol Sci. 2023 Nov 13;24(22):16278. doi: 10.3390/ijms242216278 (PMC10671764; doi:10.3390/ijms242216278)
Supplement: Supplementary file 1 [file ijms-24-16278-s001.zip]

Archive with 1 entries (1 files):
- ijms-2666463-supplementary.pdf
